# Supplementary material for: Phylogenomics of the Olea europaea complex using 15 whole genomes supports recurrent genetic admixture together with differentiation into seven subspecies
Source: BMC Biol. 2023 Apr 17;21:85. doi: 10.1186/s12915-023-01583-5 (PMC10111821; doi:10.1186/s12915-023-01583-5)
Supplement: Supplementary file 1 — Additional file 1: Table S1. Number of small insertions/deletions (indels) per kilobase. The columns in order show the number of homozygous indels, heterozygous indels, total number of indels, large indels (>100 nucleotides), indels in genic regions. The O. europaea individuals are in rows. Table S2. Number of genes of each O. europaea individual containing indels and GO term enrichment analysis of those genes. Table S3. Analysis of the positions with relative coverage of alternative alleles in heterozygous sites values ranging from 0.05 to 0.25 (positions P25). The columns show: name of the individual, number of positions P25, number of P25 positions present in repetitive regions, percentage of P25 positions present in repetitive regions, number of P25 positions present in genes, percentage of P25 positions present in genes, number of genes associated with P25 positions, GO term enriched function of the genes associated with P25 positions with p-value < 0.01. Table S4. Admixture coefficient (Q) of each individual per cluster. This table was used to create Fig. 4d. [file 12915_2023_1583_MOESM1_ESM.xlsx]

## Sheet: Legend
Table S1	Number of small insertions/deletions (indels) per kilobase. The columns in order show the number of homozygous indels, heterozygous indels, total number of indels, large indels (>100 nucleotides), indels in genic regions. The O. europaea individuals are in rows.
Table S2	Number of genes of each O. europaea individual containing indels and GO term enrichment analysis of those genes.
Table S3	Analysis of the positions with relative coverage of alternative alleles in heterozygous sites values ranging from 0.05 to 0.25 (positions P25). The columns show: name of the individual, number of positions P25, number of P25 positions present in repetitive regions, percentage of P25 positions present in repetitive regions, number of P25 positions present in genes, percentage of P25 positions pres…
Table S4	Admixture coefficient (Q) of each individual per cluster. This table was used to create Fig. 4d.

## Sheet: Table_S1
Olea europaea subsp.	Homozygous/Kb	Heterozygous/Kb	Total/Kb	Large indels	Large indels/Kb	Indels in genes	Indels in genes/Kb
europaea ‘Farga’	0	0.20434	0.20434	307	0.000233304	81967	0.0622907
europaea ‘Beladi’	0.0786463	0.180971	0.259617	403	0.000306259	98584	0.0749188
europaea 'Lechin de Sevilla'	0.0701995	0.296436	0.366636	674	0.000512205	139619	0.106103
sylvestris 'W4R183'	0.0682639	0.31957	0.387834	736	0.000559322	148737	0.113032
sylvestris 'W3R78'	0.146647	0.211634	0.358282	690	0.000524365	135754	0.103166
sylvestris-S	0.164123	0.179389	0.343512	632	0.000480288	129485	0.098402
guanchica	0.178883	0.235723	0.414606	721	0.000547923	161233	0.122529
guanchica-w6	0.151066	0.251042	0.402108	712	0.000541083	155476	0.118154
guanchica-w5	0.103448	0.314715	0.418163	770	0.000585161	160105	0.121672
laperrinei	0.216531	0.140373	0.356904	538	0.000408852	140303	0.106623
cerasiformis	0.125689	0.346835	0.472524	817	0.000620878	187474	0.142471
maroccana	0.0659567	0.487378	0.553335	1031	0.000783507	218011	0.165677
cuspidata-I	0.19782	0.103391	0.301211	411	0.000312339	120400	0.0914978
cuspidata-S	0.288699	0.098918	0.387617	591	0.00044913	152287	0.11573
cuspidata-R	0.306374	0.0710256	0.3774	558	0.000424051	148037	0.112501

## Sheet: Table_S2
Olea europaea subsp.	Nº proteins	Term category	GO term	adj.pvalue	Term name
europaea ‘Farga’	19460	molecular_function	GO:0003676	5.26292e-06	nucleic acid binding
		molecular_function	GO:0003777	0.000286496	microtubule motor activity
		molecular_function	GO:0003824	8.99369e-06	catalytic activity
		molecular_function	GO:0003951	7.5075e-06	NAD+ kinase activity
		molecular_function	GO:0005524	2.21723e-10	ATP binding
		molecular_function	GO:0008017	7.5075e-06	microtubule binding
		molecular_function	GO:0016409	5.51482e-05	palmitoyltransferase activity
		molecular_function	GO:0016791	0.000155358	phosphatase activity
		molecular_function	GO:0070615	7.92102e-05	nucleosome-dependent ATPase activity
		molecular_function	GO:1990939	0.000308095	ATP-dependent microtubule motor activity
		cellular_component	GO:0005634	6.33623e-08	nucleus
		biological_process	GO:0007018	0.000308095	microtubule-based movement
		biological_process	GO:0007165	0.000166011	signal transduction
		biological_process	GO:0016310	0.000994531	phosphorylation
		biological_process	GO:0016311	0.000149453	dephosphorylation
europaea ‘Beladi’	Nº proteins	Term category	GO term	adj.pvalue	Term name
	21602	molecular_function	GO:0003676	1.99464e-08	nucleic acid binding
		molecular_function	GO:0003777	1.90098e-05	microtubule motor activity
		molecular_function	GO:0003824	1.40326e-06	catalytic activity
		molecular_function	GO:0005524	5.18005e-16	ATP binding
		molecular_function	GO:0008017	7.41572e-05	microtubule binding
		molecular_function	GO:0016301	0.000760675	kinase activity
		molecular_function	GO:0070615	0.000324859	nucleosome-dependent ATPase activity
		molecular_function	GO:1990939	0.000760675	ATP-dependent microtubule motor activity
		cellular_component	GO:0005634	1.32144e-07	nucleus
		cellular_component	GO:0005737	0.000908327	cytoplasm
		cellular_component	GO:0016021	0.000462787	integral component of membrane
		biological_process	GO:0006281	0.000428612	DNA repair
		biological_process	GO:0007018	0.000760675	microtubule-based movement
europaea 'Lechin de Sevilla'	Nº proteins	Term category	GO term	adj.pvalue	Term name
	25440	molecular_function	GO:0000166	0.000244784	nucleotide binding
		molecular_function	GO:0003676	7.9921e-08	nucleic acid binding
		molecular_function	GO:0003777	4.08118e-06	microtubule motor activity
		molecular_function	GO:0003824	1.86328e-08	catalytic activity
		molecular_function	GO:0003951	0.000472784	NAD+ kinase activity
		molecular_function	GO:0005524	8.81369e-12	ATP binding
		molecular_function	GO:0005525	0.000582697	GTP binding
		molecular_function	GO:0008017	9.23331e-06	microtubule binding
		molecular_function	GO:0016791	0.000582697	phosphatase activity
		molecular_function	GO:1990939	0.00027239	ATP-dependent microtubule motor activity
		cellular_component	GO:0005634	3.63364e-06	nucleus
		cellular_component	GO:0005737	0.000980976	cytoplasm
		cellular_component	GO:0016021	0.000582697	integral component of membrane
		biological_process	GO:0007018	0.00027239	microtubule-based movement
sylvestris 'W4R183'	Nº proteins	Term category	GO term	adj.pvalue	Term name
	26125	molecular_function	GO:0003676	3.6388e-08	nucleic acid binding
		molecular_function	GO:0003777	1.49901e-05	microtubule motor activity
		molecular_function	GO:0003824	1.21543e-07	catalytic activity
		molecular_function	GO:0005524	1.50746e-09	ATP binding
		molecular_function	GO:0008017	6.38392e-06	microtubule binding
		molecular_function	GO:0016409	0.000417623	palmitoyltransferase activity
		molecular_function	GO:1990939	0.000110081	ATP-dependent microtubule motor activity
		cellular_component	GO:0005634	6.95882e-07	nucleus
		cellular_component	GO:0016021	0.000181907	integral component of membrane
		biological_process	GO:0007018	0.000110081	microtubule-based movement
		biological_process	GO:0007165	0.000692883	signal transduction
sylvestris 'W3R78'	Nº proteins	Term category	GO term	adj.pvalue	Term name
	24758	molecular_function	GO:0003676	3.01658e-07	nucleic acid binding
		molecular_function	GO:0003777	6.52951e-08	microtubule motor activity
		molecular_function	GO:0003824	1.59596e-06	catalytic activity
		molecular_function	GO:0003951	0.000362513	NAD+ kinase activity
		molecular_function	GO:0005524	1.66287e-09	ATP binding
		molecular_function	GO:0008017	1.59596e-06	microtubule binding
		molecular_function	GO:0016791	0.000111895	phosphatase activity
		molecular_function	GO:1990939	2.33955e-06	ATP-dependent microtubule motor activity
		cellular_component	GO:0005634	0.00043204	nucleus
		biological_process	GO:0007018	2.33955e-06	microtubule-based movement
		biological_process	GO:0007165	0.00038048	signal transduction
sylvestris-S	Nº proteins	Term category	GO term	adj.pvalue	Term name
	24329	molecular_function	GO:0003676	1.15886e-05	nucleic acid binding
		molecular_function	GO:0003777	4.196e-06	microtubule motor activity
		molecular_function	GO:0003824	4.196e-06	catalytic activity
		molecular_function	GO:0004386	0.00057081	helicase activity
		molecular_function	GO:0005524	1.72464e-09	ATP binding
		molecular_function	GO:0008017	1.15886e-05	microtubule binding
		molecular_function	GO:1990939	0.000138234	ATP-dependent microtubule motor activity
		cellular_component	GO:0005634	2.43399e-06	nucleus
		biological_process	GO:0007018	0.000138234	microtubule-based movement
guanchica	Nº proteins	Term category	GO term	adj.pvalue	Term name
	26762	molecular_function	GO:0003676	5.33946e-08	nucleic acid binding
		molecular_function	GO:0003777	0.000577424	microtubule motor activity
		molecular_function	GO:0003824	5.33946e-08	catalytic activity
		molecular_function	GO:0004298	0.000756032	threonine-type endopeptidase activity
		molecular_function	GO:0005524	4.16956e-13	ATP binding
		molecular_function	GO:0008017	0.000304229	microtubule binding
		molecular_function	GO:0016791	0.000881109	phosphatase activity
		molecular_function	GO:0070615	0.000106846	nucleosome-dependent ATPase activity
		cellular_component	GO:0005634	3.41661e-05	nucleus
		cellular_component	GO:0005737	0.000170984	cytoplasm
		cellular_component	GO:0016020	0.000164045	membrane
		biological_process	GO:0006281	0.000939053	DNA repair
		biological_process	GO:0016311	0.000855781	dephosphorylation
guanchica-w6	Nº proteins	Term category	GO term	adj.pvalue	Term name
	25984	molecular_function	GO:0003676	4.57287e-06	nucleic acid binding
		molecular_function	GO:0003824	1.33988e-06	catalytic activity
		molecular_function	GO:0005524	1.98111e-10	ATP binding
		cellular_component	GO:0005634	2.78003e-07	nucleus
guanchica-w5	Nº proteins	Term category	GO term	adj.pvalue	Term name
	26645	molecular_function	GO:0003676	3.9001e-08	nucleic acid binding
		molecular_function	GO:0003777	0.000123123	microtubule motor activity
		molecular_function	GO:0003824	3.9001e-08	catalytic activity
		molecular_function	GO:0005524	2.63773e-10	ATP binding
		molecular_function	GO:0008017	0.000225941	microtubule binding
		molecular_function	GO:0070615	7.34364e-05	nucleosome-dependent ATPase activity
		cellular_component	GO:0005634	3.08472e-06	nucleus
		cellular_component	GO:0016021	0.000245303	integral component of membrane
		biological_process	GO:0007165	0.000188167	signal transduction
laperrinei	Nº proteins	Term category	GO term	adj.pvalue	Term name
	26053	molecular_function	GO:0003676	3.88281e-08	nucleic acid binding
		molecular_function	GO:0003777	6.77431e-10	microtubule motor activity
		molecular_function	GO:0003824	1.74762e-07	catalytic activity
		molecular_function	GO:0003951	0.000994158	NAD+ kinase activity
		molecular_function	GO:0004298	0.000645375	threonine-type endopeptidase activity
		molecular_function	GO:0005524	1.61167e-12	ATP binding
		molecular_function	GO:0008017	4.59833e-06	microtubule binding
		molecular_function	GO:1990939	8.15888e-07	ATP-dependent microtubule motor activity
		cellular_component	GO:0005634	7.43551e-06	nucleus
		cellular_component	GO:0016020	7.44618e-05	membrane
		cellular_component	GO:0016021	0.000342689	integral component of membrane
		biological_process	GO:0007018	8.15888e-07	microtubule-based movement
cerasiformis	Nº proteins	Term category	GO term	adj.pvalue	Term name
	28158	molecular_function	GO:0003676	1.85625e-07	nucleic acid binding
		molecular_function	GO:0003777	2.35637e-08	microtubule motor activity
		molecular_function	GO:0003824	2.84629e-05	catalytic activity
		molecular_function	GO:0005524	2.57533e-16	ATP binding
		molecular_function	GO:0008017	1.8755e-06	microtubule binding
		molecular_function	GO:0008138	0.000572299	protein tyrosine/serine/threonine phosphatase activity
		molecular_function	GO:0016409	0.000334062	palmitoyltransferase activity
		molecular_function	GO:0016791	0.000437183	phosphatase activity
		molecular_function	GO:1990939	4.36174e-06	ATP-dependent microtubule motor activity
		cellular_component	GO:0005634	2.00444e-05	nucleus
		cellular_component	GO:0016020	1.66448e-05	membrane
		cellular_component	GO:0016021	0.000283871	integral component of membrane
		biological_process	GO:0007018	4.36174e-06	microtubule-based movement
		biological_process	GO:0007165	8.89644e-05	signal transduction
		biological_process	GO:0016311	0.000646237	dephosphorylation
maroccana	Nº proteins	Term category	GO term	adj.pvalue	Term name
	29290	molecular_function	GO:0003676	7.13953e-07	nucleic acid binding
		molecular_function	GO:0003777	2.60726e-07	microtubule motor activity
		molecular_function	GO:0003824	8.63213e-06	catalytic activity
		molecular_function	GO:0005524	6.40628e-13	ATP binding
		molecular_function	GO:0008017	1.06587e-06	microtubule binding
		molecular_function	GO:0016791	0.00023955	phosphatase activity
		molecular_function	GO:0070615	0.000411025	nucleosome-dependent ATPase activity
		molecular_function	GO:1990939	3.04262e-05	ATP-dependent microtubule motor activity
		cellular_component	GO:0005634	3.04262e-05	nucleus
		cellular_component	GO:0016020	0.000257442	membrane
		cellular_component	GO:0016021	0.000493985	integral component of membrane
		biological_process	GO:0007018	3.04262e-05	microtubule-based movement
cuspidata-I	Nº proteins	Term category	GO term	adj.pvalue	Term name
	25447	molecular_function	GO:0003676	4.79264e-09	nucleic acid binding
		molecular_function	GO:0003777	1.38676e-06	microtubule motor activity
		molecular_function	GO:0003824	3.0596e-08	catalytic activity
		molecular_function	GO:0003951	0.000626021	NAD+ kinase activity
		molecular_function	GO:0004298	0.000373772	threonine-type endopeptidase activity
		molecular_function	GO:0004386	0.000584435	helicase activity
		molecular_function	GO:0005524	9.02235e-14	ATP binding
		molecular_function	GO:0008017	1.64447e-06	microtubule binding
		molecular_function	GO:0016301	0.000159193	kinase activity
		molecular_function	GO:0016409	2.30743e-05	palmitoyltransferase activity
		molecular_function	GO:0016791	0.000346348	phosphatase activity
		molecular_function	GO:0070615	2.74834e-06	nucleosome-dependent ATPase activity
		molecular_function	GO:1990939	1.51838e-05	ATP-dependent microtubule motor activity
		cellular_component	GO:0005634	4.54147e-07	nucleus
		cellular_component	GO:0005737	5.04659e-05	cytoplasm
		cellular_component	GO:0016020	8.84241e-06	membrane
		cellular_component	GO:0016021	0.000287401	integral component of membrane
		biological_process	GO:0007018	1.51838e-05	microtubule-based movement
		biological_process	GO:0007165	4.24204e-05	signal transduction
cuspidata-S	Nº proteins	Term category	GO term	adj.pvalue	Term name
	27246	molecular_function	GO:0000155	0.000445766	phosphorelay sensor kinase activity
		molecular_function	GO:0003676	3.01049e-08	nucleic acid binding
		molecular_function	GO:0003777	5.88838e-08	microtubule motor activity
		molecular_function	GO:0003824	1.96755e-06	catalytic activity
		molecular_function	GO:0005524	3.65888e-11	ATP binding
		molecular_function	GO:0008017	1.66037e-06	microtubule binding
		molecular_function	GO:0016409	0.000162433	palmitoyltransferase activity
		molecular_function	GO:0016791	2.61233e-05	phosphatase activity
		molecular_function	GO:0070615	0.000566911	nucleosome-dependent ATPase activity
		molecular_function	GO:1990939	6.88081e-07	ATP-dependent microtubule motor activity
		cellular_component	GO:0005634	1.06883e-08	nucleus
		biological_process	GO:0007018	6.88081e-07	microtubule-based movement
		biological_process	GO:0007165	0.000541067	signal transduction
cuspidata-R	Nº proteins	Term category	GO term	adj.pvalue	Term name
	27106	molecular_function	GO:0000155	0.000441759	phosphorelay sensor kinase activity
		molecular_function	GO:0003676	8.13663e-09	nucleic acid binding
		molecular_function	GO:0003777	2.58952e-06	microtubule motor activity
		molecular_function	GO:0003824	1.27629e-07	catalytic activity
		molecular_function	GO:0004386	0.000561776	helicase activity
		molecular_function	GO:0005524	6.44408e-13	ATP binding
		molecular_function	GO:0008017	3.31122e-06	microtubule binding
		molecular_function	GO:0016409	0.000151522	palmitoyltransferase activity
		molecular_function	GO:0016791	5.45186e-05	phosphatase activity
		molecular_function	GO:0070615	0.00055401	nucleosome-dependent ATPase activity
		molecular_function	GO:1990939	8.19499e-06	ATP-dependent microtubule motor activity
		cellular_component	GO:0005634	3.43148e-08	nucleus
		biological_process	GO:0007018	8.19499e-06	microtubule-based movement

## Sheet: Table_S3
Olea europaea subsp./variety	P25	P25_rep	% P25_rep	P25_gene	% P25_gene	Nº genes	GO term enrichment
europaea ‘Beladi’	206012	122700	60	41512	20	4560	-
cerasiformis	897053	416335	46	261989	29	15889	-
cuspidata-S	220153	134718	61	43774	20	4811	ATP binding (GO:0005524)
cuspidata-I	239722	137136	57	50968	21	6726	ATP binding (GO:0005524)
cuspidata-R	205700	129852	63	40440	20	4291	ATP binding (GO:0005524)
europaea ‘Farga’	180663	100074	55	36108	20	4190	-
guanchica	261472	153492	59	52207	20	5570	-
guanchica-w6	275601	162991	59	55069	20	7260	-
guanchica-w5	302964	174460	58	61198	20	7201	-
laperrinei	240031	140218	58	49240	21	5933	ATP binding (GO:0005524); tRNA aminoacylation (GO:0043039)
maroccana	1972255	863447	44	618760	31	17963	-
sylvestris-S	229278	141002	61	41808	18	4678	tripeptide transporter activity (GO:0042937); dipeptide transmembrane transporter activity (GO:0071916); dipeptide transport (GO:0042938)
europaea 'Lechin de Sevilla'	274060	165496	60	53808	20	5456	-
sylvestris 'W4R183'	297282	173752	58	58416	20	6602	-
sylvestris 'W3R78'	265991	168319	63	49296	19	6111	ATP binding (GO:0005524)
AVERAGE	404549	212266	58	100973	21	7149

## Sheet: Table_S4
Olea europaea subsp.	Cluster 1	Cluster2	Cluster 3
europaea ‘Farga’	0.99	0.01	0
europaea ‘Beladi’	0.936	0.064	0
europaea 'Lechin de Sevilla'	0.972	0.028	0
sylvestris 'W4R183'	1	0	0
sylvestris 'W3R78'	1	0	0
sylvestris-S	1	0	0
guanchica	0.77	0.23	0
guanchica-w6	0.922	0.078	0
guanchica-w5	0.935	0.065	0
laperrinei	0.47	0.53	0
cerasiformis	0.509	0.491	0
maroccana	0.44	0.56	0
cuspidata-I	0.004	0.579	0.417
cuspidata-S	0	0.021	0.979
cuspidata-R	0	0	1
